# Supplementary material for: Blood Immunosenescence Signatures Reflecting Age, Frailty and Tumor Immune Infiltrate in Patients with Early Luminal Breast Cancer
Source: Cancers (Basel). 2021 May 2;13(9):2185. doi: 10.3390/cancers13092185 (PMC8125302; doi:10.3390/cancers13092185)
Supplement: Supplementary file 1 [file cancers-13-02185-s001.zip]

Archive with 7 entries (7 files):
- Table S1 - Individual performance_age.pdf
- Table S2 - Individual performance_frailty.pdf
- Table S3 - Individual performance_TILs.pdf
- Table S4 - Individual performance_CD3 infiltration whole tumor.pdf
- Table S5 - Individual performance_CD3 infiltration invasive front.pdf
- Table S6 - Individual performance_CD8 infiltration whole tumor.pdf
- Table S7 - Individual performance_CD8 infiltration invasive front.pdf
